# Supplementary material for: A new species of Hypodematium (Hypodematiaceae) from China
Source: PhytoKeys. 2018 Jan 15;(92):37–44. doi: 10.3897/phytokeys.92.21815 (PMC5799746; doi:10.3897/phytokeys.92.21815)
Supplement: XML Treatment for Hypodematium confertivillosum [file phytokeys.92.21815-treatment1.xml]

<!DOCTYPE tp:taxon-treatment
  PUBLIC "-//TaxonX//DTD Taxonomic Treatment Publishing DTD v0 20100105//EN" "tax-treatment-NSO.dtd">
<tp:taxon-treatment xmlns:tp="http://www.plazi.org/taxpub"><tp:treatment-meta><kwd-group><label>Taxon classification</label><kwd><named-content xmlns:xlink="http://www.w3.org/1999/xlink" content-type="kingdom">Plantae</named-content></kwd><kwd><named-content xmlns:xlink="http://www.w3.org/1999/xlink" content-type="order">Polypodiales</named-content></kwd><kwd><named-content xmlns:xlink="http://www.w3.org/1999/xlink" content-type="family">Hypodematiaceae</named-content></kwd></kwd-group><mixed-citation publication-type="journal"><person-group><name><surname>Li</surname><given-names>Xiaojuan</given-names></name><name><surname>Li</surname><given-names>Jianxiu</given-names></name><name><surname>Meng</surname><given-names>Fanyun</given-names></name></person-group><article-title>A new species of <italic><tp:taxon-name><tp:taxon-name-part taxon-name-part-type="genus" reg="Hypodematium">Hypodematium</tp:taxon-name-part></tp:taxon-name></italic> (<tp:taxon-name><tp:taxon-name-part taxon-name-part-type="genus" reg="Hypodematiaceae">Hypodematiaceae</tp:taxon-name-part></tp:taxon-name>) from China</article-title><source>PhytoKeys</source><day>15</day><month>1</month><year>2018</year><volume>2018</volume><issue>92</issue><fpage>37</fpage><lpage>44</lpage><pub-id pub-id-type="doi">10.3897/phytokeys.92.21815</pub-id></mixed-citation></tp:treatment-meta><tp:nomenclature><tp:taxon-name>
            <tp:taxon-name-part taxon-name-part-type="genus" reg="Hypodematium">Hypodematium</tp:taxon-name-part>
            <tp:taxon-name-part taxon-name-part-type="species" reg="confertivillosum">confertivillosum</tp:taxon-name-part>
            <object-id xmlns:xlink="http://www.w3.org/1999/xlink" content-type="ipni" xlink:type="simple">urn:lsid:ipni.org:names:77174973-1</object-id>
          </tp:taxon-name><tp:taxon-authority>J.X.Li, F.Q.Zhou &amp; X.J.Li</tp:taxon-authority><tp:taxon-status xmlns:xlink="http://www.w3.org/1999/xlink" xlink:type="simple">sp. nov.</tp:taxon-status></tp:nomenclature><tp:treatment-sec sec-type="diagnosis" id="SECID0E4FAC"><title>Diagnosis.</title><p>
            <italic><tp:taxon-name><tp:taxon-name-part taxon-name-part-type="genus" reg="Hypodematium">Hypodematium</tp:taxon-name-part> <tp:taxon-name-part taxon-name-part-type="species" reg="confertivillosum">confertivillosum</tp:taxon-name-part></tp:taxon-name></italic> J. X. Li, F. Q. Zhou &amp; X. J. Li is similar to <italic><tp:taxon-name><tp:taxon-name-part taxon-name-part-type="genus" reg="Hypodematium">H.</tp:taxon-name-part> <tp:taxon-name-part taxon-name-part-type="species" reg="crenatum">crenatum</tp:taxon-name-part></tp:taxon-name></italic> (Forssk.) Kuhn &amp; Decken and <italic><tp:taxon-name><tp:taxon-name-part taxon-name-part-type="genus" reg="Hypodematium">H.</tp:taxon-name-part> <tp:taxon-name-part taxon-name-part-type="species" reg="glanduloso-pilosum">glanduloso-pilosum</tp:taxon-name-part></tp:taxon-name></italic> (Tagawa) Ohwi, from which it differs greatly by its abaxial fronds sparsely covered with rod-shaped glandular hairs, its adaxial fronds without rod-shaped glandular hairs and spore reniform, with verrucate processes, surface with distinct finely lamellar rugae ornamentation.</p></tp:treatment-sec><tp:treatment-sec sec-type="material" id="SECID0EEHAC"><title>Type.</title><p>China. Shandong Province: Linyi City, Fei County, Tashan Mountain, limestone rocks, <named-content xmlns:xlink="http://www.w3.org/1999/xlink" content-type="dwc:verbatimCoordinates" xlink:type="simple"><named-content content-type="geo-json" specific-use="{&#34;type&#34;:&#34;Point&#34;,&#34;coordinates&#34;:[117.858197,35.566600]}" id="NCID0ENHAC" xlink:type="simple">35°33'59.76"N, 117°51'29.51"E</named-content></named-content>, 500–700 m a.s.l., 15 September 1982, J. X. Li 02025 (Holotype: PE, Isotype: SDCM). Figure <xref ref-type="fig" rid="F1">1</xref>.</p></tp:treatment-sec><tp:treatment-sec sec-type="description" id="SECID0EWHAC"><title>Description.</title><p>Plants 21–32 cm tall. Rhizomes creeping; densely scaly together with stipe base, scales reddish-brown, lustrous, linear-lanceolate, 10–12 × 1–2 mm, membranaceous, margin subentire, apex acuminate. Fronds approximate; stipe stramineous, 7–17 cm × 1–1.2 mm, nearly glabrous upward; laminae pentagonal, 12–17 × 12–14 cm, 3-pinnate-pinnatifid, base round-cordate, apex acuminate and pinnatifid; pinnae 10–12 pairs, slightly oblique, lower 2 pairs sub-opposite, 3–4 cm apart, upper pairs alternate; basal pinnae largest, deltoid-oblong, 10–11 × 8–8.5 cm, 2-pinnate-pinnatifid, base cordate, pinnae tapered; pinnules 6–8 pairs, anadromous, alternate, slightly oblique, acroscopic ones smaller, proximal basiscopic pair largest, ovate-triangular, 5 × 2–3 cm, shortly stalked, base cuneate, pinnae tapered, pinnate-pinnatifid; ultimate pinnules oblong, 8–10 × 4–6 mm, apex obtuse, pinnatifid; lobe oblong, apex obtuse, margins obtuse-serrate; second and upper pairs of pinnae gradually shorter, lanceolate or oblong-lanceolate, 2-pinnate-pinnatifid, base rounded-cuneate or shal<!--PageBreak-->lowly cordate, with a short stalk, apex shortly acute. Veins obvious on both surfaces, pinnate, simple, ending at margin. Laminas chartaceous, fronds densely covered with long grey hairs adaxially, fronds abaxial surface, rachis and costae densely covered with long grey hairs and sparsely mixed with rod-shaped glandular hairs. Sori round, dorsal, 1–4 per segment; indusia reniform, pale grey, membranaceous, densely covered with grey hairs. Spores reniform, with verrucate processes, surface with distinct finely lamellar rugae ornamentation.</p><fig id="F1" position="float" orientation="portrait"><label>Figure 1.</label><caption><p>
                <italic><tp:taxon-name><tp:taxon-name-part taxon-name-part-type="genus" reg="Hypodematium">Hypodematium</tp:taxon-name-part> <tp:taxon-name-part taxon-name-part-type="species" reg="confertivillosum">confertivillosum</tp:taxon-name-part></tp:taxon-name></italic> J.X.Li, F.Q.Zhou &amp; X.J.Li, sp. nov. <bold>A</bold> Habit <bold>B</bold> Sori on the abaxial surface of pinnules <bold>C</bold> Indusium with long hairs <bold>D</bold> Rhizome and stipe base scales <bold>E</bold> Long hairs from the abaxial surface of fronds <bold>F</bold> Rod-shaped glandular hairs from the abaxial surface of fronds <bold>G</bold> Hairs from the adaxial surface of fronds (Drawn by Y. B. Sun &amp; J. X. Li).</p></caption><graphic xmlns:xlink="http://www.w3.org/1999/xlink" xlink:href="phytokeys-92-037-g001.jpg" position="float" orientation="portrait" xlink:type="simple" id="oo_179490.jpg"/></fig></tp:treatment-sec><tp:treatment-sec sec-type="distribution" id="SECID0EEJAC"><title>Distribution.</title><p>This species is known only from the area around the type locality in Tashan, Shandong.</p></tp:treatment-sec><tp:treatment-sec sec-type="ecology" id="SECID0EJJAC"><title>Ecology.</title><p>Usually growing in limestone crevices of xeric areas.</p></tp:treatment-sec><tp:treatment-sec sec-type="discussion" id="SECID0EOJAC"><title>Discussion.</title><p>The perispore is an important trait for identifying species under the scanning electron microscopy (<xref ref-type="bibr" rid="B10">Liu and Li 1999</xref>) and it contributes to the discovery of some new species, for example <italic><tp:taxon-name><tp:taxon-name-part taxon-name-part-type="genus" reg="Dryopteris">Dryopteris</tp:taxon-name-part> <tp:taxon-name-part taxon-name-part-type="species" reg="guanchica">guanchica</tp:taxon-name-part></tp:taxon-name></italic> (<xref ref-type="bibr" rid="B8">Jermy 1980</xref>). There are significant differences between the perispore of <italic><tp:taxon-name><tp:taxon-name-part taxon-name-part-type="genus" reg="Hypodematium">H.</tp:taxon-name-part> <tp:taxon-name-part taxon-name-part-type="species" reg="confertivillosum">confertivillosum</tp:taxon-name-part></tp:taxon-name></italic> that has verrucate processes, surface with distinct finely lamellar rugae ornamentation, <italic><tp:taxon-name><tp:taxon-name-part taxon-name-part-type="genus" reg="Hypodematium">H.</tp:taxon-name-part> <tp:taxon-name-part taxon-name-part-type="species" reg="crenatum">crenatum</tp:taxon-name-part></tp:taxon-name></italic> having curved long ridges, surface with fine striae ornamentation and <italic><tp:taxon-name><tp:taxon-name-part taxon-name-part-type="genus" reg="Hypodematium">H.</tp:taxon-name-part> <tp:taxon-name-part taxon-name-part-type="species" reg="glanduloso-pilosum">glanduloso-pilosum</tp:taxon-name-part></tp:taxon-name></italic> having tuberculate-massive ornamentation, providing an important micromorphological basis for establishment of the new species <italic><tp:taxon-name><tp:taxon-name-part taxon-name-part-type="genus" reg="Hypodematium">H.</tp:taxon-name-part> <tp:taxon-name-part taxon-name-part-type="species" reg="confertivillosum">confertivillosum</tp:taxon-name-part></tp:taxon-name></italic>. A comparison of <italic><tp:taxon-name><tp:taxon-name-part taxon-name-part-type="genus" reg="Hypodematium">H.</tp:taxon-name-part> <tp:taxon-name-part taxon-name-part-type="species" reg="confertivillosum">confertivillosum</tp:taxon-name-part></tp:taxon-name></italic>, <italic><tp:taxon-name><tp:taxon-name-part taxon-name-part-type="genus" reg="Hypodematium">H.</tp:taxon-name-part> <tp:taxon-name-part taxon-name-part-type="species" reg="crenatum">crenatum</tp:taxon-name-part></tp:taxon-name></italic>, and <italic><tp:taxon-name><tp:taxon-name-part taxon-name-part-type="genus" reg="Hypodematium">H.</tp:taxon-name-part> <tp:taxon-name-part taxon-name-part-type="species" reg="glanduloso-pilosum">glanduloso-pilosum</tp:taxon-name-part></tp:taxon-name></italic> is given in Table <xref ref-type="table" rid="T1">1</xref> and Figure <xref ref-type="fig" rid="F2">2</xref>.</p><fig id="F2" position="float" orientation="portrait"><label>Figure 2.</label><caption><p>Spore morphologies of three <italic><tp:taxon-name><tp:taxon-name-part taxon-name-part-type="genus" reg="Hypodematium">Hypodematium</tp:taxon-name-part></tp:taxon-name></italic> species (<abbrev xmlns:xlink="http://www.w3.org/1999/xlink" xlink:title="scanning electron microscopy" id="ABBRID0ELNAC" xlink:type="simple">SEM</abbrev>). <bold>A</bold> Spore in equatorial view of <italic><tp:taxon-name><tp:taxon-name-part taxon-name-part-type="genus" reg="Hypodematium">H.</tp:taxon-name-part> <tp:taxon-name-part taxon-name-part-type="species" reg="confertivillosum">confertivillosum</tp:taxon-name-part></tp:taxon-name></italic> (1500×) <bold>B</bold> Detail of spore in equatorial view of <italic><tp:taxon-name><tp:taxon-name-part taxon-name-part-type="genus" reg="Hypodematium">H.</tp:taxon-name-part> <tp:taxon-name-part taxon-name-part-type="species" reg="confertivillosum">confertivillosum</tp:taxon-name-part></tp:taxon-name></italic> (5000×) <bold>C</bold> Spore in polar view of <italic><tp:taxon-name><tp:taxon-name-part taxon-name-part-type="genus" reg="Hypodematium">H.</tp:taxon-name-part> <tp:taxon-name-part taxon-name-part-type="species" reg="confertivillosum">confertivillosum</tp:taxon-name-part></tp:taxon-name></italic> (1500×) <bold>D</bold> Detail of spore in polar view of <italic><tp:taxon-name><tp:taxon-name-part taxon-name-part-type="genus" reg="Hypodematium">H.</tp:taxon-name-part> <tp:taxon-name-part taxon-name-part-type="species" reg="confertivillosum">confertivillosum</tp:taxon-name-part></tp:taxon-name></italic> (5000×) <bold>E</bold> Spore in equatorial view of <italic><tp:taxon-name><tp:taxon-name-part taxon-name-part-type="genus" reg="Hypodematium">H.</tp:taxon-name-part> <tp:taxon-name-part taxon-name-part-type="species" reg="crenatum">crenatum</tp:taxon-name-part></tp:taxon-name></italic> (1500×) <bold>F</bold> Detail of spore in equatorial view of <italic><tp:taxon-name><tp:taxon-name-part taxon-name-part-type="genus" reg="Hypodematium">H.</tp:taxon-name-part> <tp:taxon-name-part taxon-name-part-type="species" reg="crenatum">crenatum</tp:taxon-name-part></tp:taxon-name></italic> (5000×) <bold>G</bold> Spore in equatorial view of <italic><tp:taxon-name><tp:taxon-name-part taxon-name-part-type="genus" reg="Hypodematium">H.</tp:taxon-name-part> <tp:taxon-name-part taxon-name-part-type="species" reg="glanduloso-pilosum">glanduloso-pilosum</tp:taxon-name-part></tp:taxon-name></italic> (1500×) <bold>H</bold> Detail of spore in equatorial view of <italic><tp:taxon-name><tp:taxon-name-part taxon-name-part-type="genus" reg="Hypodematium">H.</tp:taxon-name-part> <tp:taxon-name-part taxon-name-part-type="species" reg="glanduloso-pilosum">glanduloso-pilosum</tp:taxon-name-part></tp:taxon-name></italic> (5000×).</p></caption><graphic xmlns:xlink="http://www.w3.org/1999/xlink" xlink:href="phytokeys-92-037-g002.jpg" position="float" orientation="portrait" xlink:type="simple" id="oo_179491.jpg"/></fig><table-wrap id="T1" position="float" orientation="portrait"><label>Table 1.</label><caption><p>Comparison of spore morphological features amongst three species of <italic><tp:taxon-name><tp:taxon-name-part taxon-name-part-type="genus" reg="Hypodematium">Hypodematium</tp:taxon-name-part></tp:taxon-name></italic>.</p></caption><table id="TID0E1IAC" rules="all"><tbody><tr><th rowspan="1" colspan="1">Species name</th><th rowspan="1" colspan="1">Size (μm)</th><th rowspan="1" colspan="1">Ornamentation of perispore <abbrev xmlns:xlink="http://www.w3.org/1999/xlink" xlink:title="scanning electron microscopy" id="ABBRID0E3BAE" xlink:type="simple">SEM</abbrev></th><th rowspan="1" colspan="1">Locality and voucher</th><th rowspan="1" colspan="1">Figure <xref ref-type="fig" rid="F2">2</xref></th></tr><tr><td rowspan="1" colspan="1">
                    <italic><tp:taxon-name><tp:taxon-name-part taxon-name-part-type="genus" reg="Hypodematium">H.</tp:taxon-name-part> <tp:taxon-name-part taxon-name-part-type="species" reg="confertivillosum">confertivillosum</tp:taxon-name-part></tp:taxon-name></italic>
                  </td><td rowspan="1" colspan="1">40.8×52.6</td><td rowspan="1" colspan="1">Verrucate processes, surface with finely lamellar rugae</td><td rowspan="1" colspan="1">Shandong J.X. Li 02025 PE</td><td rowspan="1" colspan="1">A–D</td></tr><tr><td rowspan="1" colspan="1">
                    <italic><tp:taxon-name><tp:taxon-name-part taxon-name-part-type="genus" reg="Hypodematium">H.</tp:taxon-name-part> <tp:taxon-name-part taxon-name-part-type="species" reg="crenatum">crenatum</tp:taxon-name-part></tp:taxon-name></italic>
                  </td><td rowspan="1" colspan="1">46.1×50.3</td><td rowspan="1" colspan="1">Curved long ridges, surface with fine striae</td><td rowspan="1" colspan="1">Guangxi R.H. Zhou 0013-1 PE</td><td rowspan="1" colspan="1">E–F</td></tr><tr><td rowspan="1" colspan="1">
                    <italic><tp:taxon-name><tp:taxon-name-part taxon-name-part-type="genus" reg="Hypodematium">H.</tp:taxon-name-part> <tp:taxon-name-part taxon-name-part-type="species" reg="glanduloso-pilosum">glanduloso-pilosum</tp:taxon-name-part></tp:taxon-name></italic>
                  </td><td rowspan="1" colspan="1">48.2×53.6</td><td rowspan="1" colspan="1">Tuberculate-massive</td><td rowspan="1" colspan="1">Shandong J.X. Li 96-035 SDCM</td><td rowspan="1" colspan="1">G–H</td></tr></tbody></table></table-wrap><p>It is commonly believed that <italic><tp:taxon-name><tp:taxon-name-part taxon-name-part-type="genus" reg="Hypodematium">Hypodematium</tp:taxon-name-part></tp:taxon-name></italic>, a very special group, has different types of glandular hairs and non-glandular hairs, which is an important basis for the identification and classification of species of <italic><tp:taxon-name><tp:taxon-name-part taxon-name-part-type="genus" reg="Hypodematium">Hypodematium</tp:taxon-name-part></tp:taxon-name></italic> (<xref ref-type="bibr" rid="B16">Zhang and Iwatsuki 2013</xref>). <italic><tp:taxon-name><tp:taxon-name-part taxon-name-part-type="genus" reg="Hypodematium">Hypodematium</tp:taxon-name-part> <tp:taxon-name-part taxon-name-part-type="species" reg="confertivillosum">confertivillosum</tp:taxon-name-part></tp:taxon-name></italic> fronds are sparsely covered with rod-shaped glandular hairs abaxially, but its adaxial fronds without rod-shaped glandular hairs; <italic><tp:taxon-name><tp:taxon-name-part taxon-name-part-type="genus" reg="Hypodematium">H.</tp:taxon-name-part> <tp:taxon-name-part taxon-name-part-type="species" reg="crenatum">crenatum</tp:taxon-name-part></tp:taxon-name></italic> fronds are sparsely covered with acicular hairs adaxially, densely covered with long hairs abaxially and without rod-shaped glandular hairs on both surfaces. <italic><tp:taxon-name><tp:taxon-name-part taxon-name-part-type="genus" reg="Hypodematium">Hypodematium</tp:taxon-name-part> <tp:taxon-name-part taxon-name-part-type="species" reg="glanduloso-pilosum">glanduloso-pilosum</tp:taxon-name-part></tp:taxon-name></italic> fronds are mixed, densely covered with acicular and rod-shaped glandular hairs adaxially and long hairs and rod-shaped glandular hairs abaxially. Therefore, the types of hair and the degree of density of different types of hair support the establishment of the new species of <italic><tp:taxon-name><tp:taxon-name-part taxon-name-part-type="genus" reg="Hypodematium">H.</tp:taxon-name-part> <tp:taxon-name-part taxon-name-part-type="species" reg="confertivillosum">confertivillosum</tp:taxon-name-part></tp:taxon-name></italic>. A comparison of <italic><tp:taxon-name><tp:taxon-name-part taxon-name-part-type="genus" reg="Hypodematium">H.</tp:taxon-name-part> <tp:taxon-name-part taxon-name-part-type="species" reg="confertivillosum">confertivillosum</tp:taxon-name-part></tp:taxon-name></italic>, <italic><tp:taxon-name><tp:taxon-name-part taxon-name-part-type="genus" reg="Hypodematium">H.</tp:taxon-name-part> <tp:taxon-name-part taxon-name-part-type="species" reg="crenatum">crenatum</tp:taxon-name-part></tp:taxon-name></italic>, and <italic><tp:taxon-name><tp:taxon-name-part taxon-name-part-type="genus" reg="Hypodematium">H.</tp:taxon-name-part> <tp:taxon-name-part taxon-name-part-type="species" reg="glanduloso-pilosum">glanduloso-pilosum</tp:taxon-name-part></tp:taxon-name></italic> is given in Table <xref ref-type="table" rid="T2">2</xref> and the taxonomic key below (adapted from <xref ref-type="bibr" rid="B16">Zhang and Iwatsuki 2013</xref>), and Figure <xref ref-type="fig" rid="F3">3</xref>.</p><fig id="F3" position="float" orientation="portrait"><label>Figure 3.</label><caption><p>The fronds and rachis of <italic><tp:taxon-name><tp:taxon-name-part taxon-name-part-type="genus" reg="Hypodematium">H.</tp:taxon-name-part> <tp:taxon-name-part taxon-name-part-type="species" reg="confertivillosum">confertivillosum</tp:taxon-name-part></tp:taxon-name></italic>, <italic><tp:taxon-name><tp:taxon-name-part taxon-name-part-type="genus" reg="Hypodematium">H.</tp:taxon-name-part> <tp:taxon-name-part taxon-name-part-type="species" reg="crenatum">crenatum</tp:taxon-name-part></tp:taxon-name></italic> and <italic><tp:taxon-name><tp:taxon-name-part taxon-name-part-type="genus" reg="Hypodematium">H.</tp:taxon-name-part> <tp:taxon-name-part taxon-name-part-type="species" reg="glanduloso-pilosum">glanduloso-pilosum</tp:taxon-name-part></tp:taxon-name></italic> (<abbrev xmlns:xlink="http://www.w3.org/1999/xlink" xlink:title="scanning electron microscopy" id="ABBRID0ETJAE" xlink:type="simple">SEM</abbrev>). <bold>A</bold> <italic><tp:taxon-name><tp:taxon-name-part taxon-name-part-type="genus" reg="Hypodematium">H.</tp:taxon-name-part> <tp:taxon-name-part taxon-name-part-type="species" reg="confertivillosum">confertivillosum</tp:taxon-name-part></tp:taxon-name></italic> fronds densely covered with long hairs adaxially (30×) <bold>B</bold> <italic><tp:taxon-name><tp:taxon-name-part taxon-name-part-type="genus" reg="Hypodematium">H.</tp:taxon-name-part> <tp:taxon-name-part taxon-name-part-type="species" reg="confertivillosum">confertivillosum</tp:taxon-name-part></tp:taxon-name></italic> fronds and indusia densely covered with long hairs and sparsely rod-shaped glandular hairs abaxially (30×) <bold>C</bold> <italic><tp:taxon-name><tp:taxon-name-part taxon-name-part-type="genus" reg="Hypodematium">H.</tp:taxon-name-part> <tp:taxon-name-part taxon-name-part-type="species" reg="confertivillosum">confertivillosum</tp:taxon-name-part></tp:taxon-name></italic> fronds and costae densely covered with long hairs and sparsely rod-shaped glandular hairs abaxially (30×) <bold>D</bold> <italic><tp:taxon-name><tp:taxon-name-part taxon-name-part-type="genus" reg="Hypodematium">H.</tp:taxon-name-part> <tp:taxon-name-part taxon-name-part-type="species" reg="confertivillosum">confertivillosum</tp:taxon-name-part></tp:taxon-name></italic> costae densely covered with long hairs and sparsely rod-shaped glandular hairs abaxially (160×) <bold>E</bold> <italic><tp:taxon-name><tp:taxon-name-part taxon-name-part-type="genus" reg="Hypodematium">H.</tp:taxon-name-part> <tp:taxon-name-part taxon-name-part-type="species" reg="crenatum">crenatum</tp:taxon-name-part></tp:taxon-name></italic> fronds sparsely covered with acicular hairs adaxially (60×) <bold>F</bold> Close-up view of <italic><tp:taxon-name><tp:taxon-name-part taxon-name-part-type="genus" reg="Hypodematium">H.</tp:taxon-name-part> <tp:taxon-name-part taxon-name-part-type="species" reg="crenatum">crenatum</tp:taxon-name-part></tp:taxon-name></italic> fronds covered with acicular hairs adaxially (140×) <bold>G</bold> <italic><tp:taxon-name><tp:taxon-name-part taxon-name-part-type="genus" reg="Hypodematium">H.</tp:taxon-name-part> <tp:taxon-name-part taxon-name-part-type="species" reg="crenatum">crenatum</tp:taxon-name-part></tp:taxon-name></italic> fronds and indusia densely covered with long hairs abaxially (30×) <bold>H</bold> Close-up view of <italic><tp:taxon-name><tp:taxon-name-part taxon-name-part-type="genus" reg="Hypodematium">H.</tp:taxon-name-part> <tp:taxon-name-part taxon-name-part-type="species" reg="crenatum">crenatum</tp:taxon-name-part></tp:taxon-name></italic> indusia covered with long hairs abaxially (60×) <bold>I</bold> <italic><tp:taxon-name><tp:taxon-name-part taxon-name-part-type="genus" reg="Hypodematium">H.</tp:taxon-name-part> <tp:taxon-name-part taxon-name-part-type="species" reg="glanduloso-pilosum">glanduloso-pilosum</tp:taxon-name-part></tp:taxon-name></italic> fronds densely covered with acicular hairs and rod-shaped glandular hairs adaxially (30×) <bold>J</bold> Close-up view of <italic><tp:taxon-name><tp:taxon-name-part taxon-name-part-type="genus" reg="Hypodematium">H.</tp:taxon-name-part> <tp:taxon-name-part taxon-name-part-type="species" reg="glanduloso-pilosum">glanduloso-pilosum</tp:taxon-name-part></tp:taxon-name></italic> fronds covered with acicular hairs and rod-shaped glandular hairs adaxially (140×) <bold>K</bold> <italic><tp:taxon-name><tp:taxon-name-part taxon-name-part-type="genus" reg="Hypodematium">H.</tp:taxon-name-part> <tp:taxon-name-part taxon-name-part-type="species" reg="glanduloso-pilosum">glanduloso-pilosum</tp:taxon-name-part></tp:taxon-name></italic> fronds and indusia densely covered with long hairs and rod-shaped glandular hairs abaxially (30×) <bold>L</bold> Close-up view of <italic><tp:taxon-name><tp:taxon-name-part taxon-name-part-type="genus" reg="Hypodematium">H.</tp:taxon-name-part> <tp:taxon-name-part taxon-name-part-type="species" reg="glanduloso-pilosum">glanduloso-pilosum</tp:taxon-name-part></tp:taxon-name></italic> fronds covered with long hairs and rod-shaped glandular hairs abaxially (140×)</p></caption><graphic xmlns:xlink="http://www.w3.org/1999/xlink" xlink:href="phytokeys-92-037-g003.jpg" position="float" orientation="portrait" xlink:type="simple" id="oo_179492.jpg"/></fig><table-wrap id="T2" position="float" orientation="portrait"><label>Table 2.</label><caption><p>Comparison of fronds and indusia in three species of <italic><tp:taxon-name><tp:taxon-name-part taxon-name-part-type="genus" reg="Hypodematium">Hypodematium</tp:taxon-name-part></tp:taxon-name></italic>.</p></caption><table id="TID0EXPAC" rules="all"><tbody><tr><th rowspan="1" colspan="1">Species name</th><th rowspan="1" colspan="2">Adaxial fronds</th><th rowspan="1" colspan="2">Abaxial fronds</th><th rowspan="1" colspan="2">Rachis and costae</th><th rowspan="1" colspan="2">Indusia</th><th rowspan="1" colspan="1">Holotype, voucher and gatherer</th><th rowspan="1" colspan="1">Figure <xref ref-type="fig" rid="F3">3</xref></th></tr><tr><td rowspan="1" colspan="1"/><td rowspan="1" colspan="1">
                    <bold>Non-glandular hairs</bold>
                  </td><td rowspan="1" colspan="1">
                    <bold>Glandular hairs</bold>
                  </td><td rowspan="1" colspan="1">
                    <bold>Non-glandular hairs</bold>
                  </td><td rowspan="1" colspan="1">
                    <bold>Glandular hairs</bold>
                  </td><td rowspan="1" colspan="1">
                    <bold>Non-glandular hairs</bold>
                  </td><td rowspan="1" colspan="1">
                    <bold>Glandular hairs</bold>
                  </td><td rowspan="1" colspan="1">
                    <bold>Non-glandular hairs</bold>
                  </td><td rowspan="1" colspan="1">
                    <bold>Glandular hairs</bold>
                  </td><td rowspan="1" colspan="1"/><td rowspan="1" colspan="1"/></tr><tr><td rowspan="1" colspan="1">
                    <italic><tp:taxon-name><tp:taxon-name-part taxon-name-part-type="genus" reg="Hypodematium">H.</tp:taxon-name-part> <tp:taxon-name-part taxon-name-part-type="species" reg="confertivillosum">confertivillosum</tp:taxon-name-part></tp:taxon-name></italic>
                  </td><td rowspan="1" colspan="1">Densely covered with long grey hairs</td><td rowspan="1" colspan="1">Absent</td><td rowspan="1" colspan="1">Densely covered with long grey hairs</td><td rowspan="1" colspan="1">Sparsely rod-shaped glandular hairs</td><td rowspan="1" colspan="1">Densely covered with long grey hairs</td><td rowspan="1" colspan="1">Sparsely rod-shaped glandular hairs</td><td rowspan="1" colspan="1">Densely covered with long grey hairs</td><td rowspan="1" colspan="1">Sparsely rod-shaped glandular hairs</td><td rowspan="1" colspan="1">Holotype<break/> J. X. Li 02025</td><td rowspan="1" colspan="1">A–D</td></tr><tr><td rowspan="1" colspan="1">
                    <italic><tp:taxon-name><tp:taxon-name-part taxon-name-part-type="genus" reg="Hypodematium">H.</tp:taxon-name-part> <tp:taxon-name-part taxon-name-part-type="species" reg="crenatum">crenatum</tp:taxon-name-part></tp:taxon-name></italic>
                  </td><td rowspan="1" colspan="1">Sparsely acicular hairs</td><td rowspan="1" colspan="1">Absent</td><td rowspan="1" colspan="1">Densely covered with long grey hairs</td><td rowspan="1" colspan="1">Absent</td><td rowspan="1" colspan="1">Densely covered with long grey hairs</td><td rowspan="1" colspan="1">Absent</td><td rowspan="1" colspan="1">Densely covered with long grey hairs</td><td rowspan="1" colspan="1">Absent</td><td rowspan="1" colspan="1">Voucher<break/> R. H. Zhou 0013-1</td><td rowspan="1" colspan="1">E–H</td></tr><tr><td rowspan="1" colspan="1">
                    <italic><tp:taxon-name><tp:taxon-name-part taxon-name-part-type="genus" reg="Hypodematium">H.</tp:taxon-name-part> <tp:taxon-name-part taxon-name-part-type="species" reg="glanduloso-pilosum">glanduloso-pilosum</tp:taxon-name-part></tp:taxon-name></italic>
                  </td><td rowspan="1" colspan="1">Densely covered with acicular hairs</td><td rowspan="1" colspan="1">More rod-shaped glandular hairs</td><td rowspan="1" colspan="1">Densely covered with long grey hairs</td><td rowspan="1" colspan="1">Densely covered with rod-shaped glandular hairs</td><td rowspan="1" colspan="1">Densely covered with long hairs</td><td rowspan="1" colspan="1">Densely covered with rod-shaped glandular hairs</td><td rowspan="1" colspan="1">Densely covered with grey hairs</td><td rowspan="1" colspan="1">Densely covered with rod-shaped glandular hairs</td><td rowspan="1" colspan="1">Voucher<break/> J. X. Li<break/> 96-035</td><td rowspan="1" colspan="1">I–L</td></tr></tbody></table></table-wrap></tp:treatment-sec><ref-list><ref id="B10"><mixed-citation xmlns:xlink="http://www.w3.org/1999/xlink" xlink:type="simple">
          <person-group><name name-style="western"><surname>Liu</surname><given-names>JX</given-names></name><name name-style="western"><surname>Li</surname><given-names>YX</given-names></name></person-group> (<year>1999</year>) <article-title>Study on the spore morphology of <italic><tp:taxon-name><tp:taxon-name-part taxon-name-part-type="genus">Cystopteris</tp:taxon-name-part></tp:taxon-name></italic> Bernh from Beijing.</article-title> In: <person-group><name name-style="western"><surname>Shing</surname><given-names>K-H</given-names></name></person-group> (<role>Ed.</role>) <issue-title>Ching Memorial Volume.</issue-title> <source>China Forestry Publishing House</source>, <fpage>328</fpage>–<lpage>330</lpage>.</mixed-citation></ref><ref id="B8"><mixed-citation xmlns:xlink="http://www.w3.org/1999/xlink" xlink:type="simple">
          <person-group><name name-style="western"><surname>Jermy</surname><given-names>AC</given-names></name></person-group> (<year>1980</year>) <article-title>Biosystematic studies of <italic><tp:taxon-name><tp:taxon-name-part taxon-name-part-type="genus">Dryopteris</tp:taxon-name-part></tp:taxon-name></italic>.</article-title> <source>Acta Phytotaxonomica Sinica</source> <volume>18</volume>(<issue>1</issue>): <fpage>37</fpage>–<lpage>44</lpage>.</mixed-citation></ref><ref id="B16"><mixed-citation xmlns:xlink="http://www.w3.org/1999/xlink" xlink:type="simple">
          <person-group><name name-style="western"><surname>Zhang</surname><given-names>GM</given-names></name><name name-style="western"><surname>Iwatsuki</surname><given-names>K</given-names></name></person-group> (<year>2013</year>) <italic><tp:taxon-name><tp:taxon-name-part taxon-name-part-type="genus">Hypodematium</tp:taxon-name-part></tp:taxon-name></italic> Kunze. Flora of China, Vol. 2-3. Science Press, Beijing &amp; Missouri Botanical Garden Press, St. Louis, 535–539.</mixed-citation></ref></ref-list></tp:taxon-treatment>
